# Supplementary material for: Dissection of zebrafish shha function using site-specific targeting with a Cre-dependent genetic switch
Source: eLife. 2017 May 17;6:e24635. doi: 10.7554/eLife.24635 (PMC5435461; doi:10.7554/eLife.24635)
Supplement: Supplementary file 1. — DOI: http://dx.doi.org/10.7554/eLife.24635.018 [file elife-24635-supp1.xlsx]

## Sheet: SHH paper
ID	Sequence	Experiment
F1	TTGTGGTTTACTCTATCAATCAACAGCCACAAGTGTTGTAGAGCT	genomic PCR
R1	CCATATGCACTTTACTAAGCTGAATTGCACTTTATTGTATATCAG	genomic PCR
F2	ATCTTTTGAACTTCTGACCCTTTGCCAATGCTAAGGAAGAATAAC	genomic PCR
R2	GTGGGGCAGGACAGCAAGGGGGAGGATTGGGAAGACAATAGCAGG	genomic PCR
F3	ATTTACCAATGCAAGTTTCTCTGAAGATCGTTTATTGCCATATTA	genomic PCR
R3	GTTCATTACAGAGATGGCCAGCGAGTTCAGCTTGTCTTTGCATCT	genomic PCR
F4	TTTTGCAATTTATTTCATTAGACTATATCGTTTGTATAATAGACT	genomic PCR
F5	CCACCTTGATTCTCATGGTCT	genomic PCR
F6	CCGGGCTGCAGGAATTCGATGCAGATACGAGGGCAAGATAA	RT-PCR
R6	ACGGTATCGATAAGCTTGATCCACCTTGATTCTCATGGTCT	RT-PCR
F7	TTTTGCAATTTATTTCATTAGACTATATCGTTTGTATAATAGACT	genomic PCR
R7	CACATGGTCCTGCTGGAGTTCGTGACCGCCGCCGGGATCACTCTC	genomic PCR
actb2-F	TGATGAGGCTCAGAGCAAGA	genomic PCR
actb2-R	CACAATCCACACTTCCATGC	genomic PCR
LA-F	TTGCTAGCCGAGCATAATTTTTATTAGGCTGTTTTGAACGTGCCTCTGTTAAA	genomic PCR
LA-R	TTACGCGTAGTCTATTATACAAACGATATAGTCTAATGAAATAAATTGCAAAA	genomic PCR
Cre-scr-F	CGTACTGACGGTGGGAGAAT	genomic PCR
Cre-scr-R	GTGGCAGATGGCGCGGCAACA	genomic PCR
shha-F	AAGCCCACATTCATTGCTCT	qRT-PCR
shha-R	CCTTCTGTCCTCCGTCCTG	qRT-PCR
ptch1-F	TGGCTTAAGGGCAGCTAATC	qRT-PCR
ptch1-R	GCCGTGTGTACTTGAGTTCCT	qRT-PCR
gli1-F	CTGCAGCAAAGAGTTCGACA	qRT-PCR
gli1-R	CTCCGTGGATGTGCTCATTA	qRT-PCR
gli2a-F	CCTCACCCACC ACAGCAT	qRT-PCR
gli2a-R	CGATCGGGATTGGTGTGT	qRT-PCR
actb2-F2	GCCTGACGGACAGGTCAT	qRT-PCR
actb2-R2	ACCGCAAGATTCCATACCC	qRT-PCR
shha-F2	GGACAGGCTCATGACACAGAGAT	semi qRT-PCR
shha-R2	CCAGATTTCGCAGCAACCGAA	semi qRT-PCR
ptch1-F2	GCGGCGGATTTGGAGTATTTGCA	semi qRT-PCR
ptch1-R2	CTTTGAAACTTTGCTCTCAACCACA	semi qRT-PCR
tcf21-F	CGTCGGTGTCAGAATGTACAGGAAA	semi qRT-PCR
tcf21-R	TTTCTGGTTTGCCAGCCACCATAAA	semi qRT-PCR
vmhc-F	ATCACCTGGAGACCATGAAGAG	semi qRT-PCR
vmhc-R	AGAATCTTACCCTCCTCGTGC	semi qRT-PCR
actb2-F3	TGACTGACTACCTCATGAAGATCC	semi qRT-PCR
actb2-R3	TCCAGACAGAGTATTTACGCTCAG	semi qRT-PCR
pard3-F	TCCGTGCGGAGACGGAAACATTAAA	semi qRT-PCR
pard3-R	CAACATGAGGCTCCTGTTCATCAAA	semi qRT-PCR
raldh2-F	CTCTTCCACAGGGCCTGTAG	semi qRT-PCR
raldh2-R	CTTCTTGGATCAGCTTGCCT	semi qRT-PCR
fgf2-F	ACTGCAAAAACGGAGGATACTTCCT	semi qRT-PCR
fgf2-R	GGAAATAACATTCATCTGTGGTCCT	semi qRT-PCR
fgf9-F	GTGGAGTGAAGAGCCAGTTGTATTT	semi qRT-PCR
fgf9-R	CTCGCTTTGACAAAGCCAGGAAAAA	semi qRT-PCR
fgf16-F	CTGGTCTCTATCTGGGGATGAATGA	semi qRT-PCR
fgf16-R	CCTTGTTCAGAGCCACGTAATAGTA	semi qRT-PCR
fgf20a-F	CACGAGGAAGGACCACAGCAGATTT	semi qRT-PCR
fgf20a-R	AACACACACTCGGCTGACAGCTTTT	semi qRT-PCR
fgf20b-F	TTGAAAGGGATCCTGCGGAGAAGAC	semi qRT-PCR
fgf20b-R	TCACGGAAAACACATTCTGCTGTGA	semi qRT-PCR
igf2a-F	TGCAGGTCTTCCCAGTGTCA	semi qRT-PCR
igf2a-R	TCTGAGCAGCTTTTTGTTGCCA	semi qRT-PCR
igf2b-F	ATCGCTGCAGGTCATTCCAG	semi qRT-PCR
igf2b-R	ACTCTGTGCAAACGATCCTGT	semi qRT-PCR
wnt9b-F	CGCCCAGATTGACGCACATAACATA	semi qRT-PCR
wnt9b-R	GCTGTGTCATAGCGGTACTTCAACA	semi qRT-PCR
dhh-F	CGTGTGCAACTACAACACTGACATT	semi qRT-PCR
dhh-R	TCGACTGCACGGCCCTCATAATGTA	semi qRT-PCR
ihhb-F	CGGACCGCATGATGACACAG	semi qRT-PCR
ihhb-R	GTACTTGTTGCGATCGCGGT	semi qRT-PCR
gli1-F2	AGGGGAACATCTACAGTCATCCTGT	semi qRT-PCR
gli1-R2	ATCATCTCTGCCTTCAAGTAAACCA	semi qRT-PCR
