# Supplementary material for: Dissection of zebrafish shha function using site-specific targeting with a Cre-dependent genetic switch
Source: eLife. 2017 May 17;6:e24635. doi: 10.7554/eLife.24635 (PMC5435461; doi:10.7554/eLife.24635)
Supplement: Supplementary file 2. — DOI: http://dx.doi.org/10.7554/eLife.24635.019 [file elife-24635-supp2.xlsx]

## Sheet: Figure 2G
		Strong	Weak	Negative	Total
	flp mRNA (–)	82	0	17	99	Fisher's exact test, p=
	flp mRNA (+)	25	10	52	87	0	(p <1.0 x 10E-8)
		Strong(%)	Weak(%)	Negative(%)
	flp mRNA (–)	83	0	17
	flp mRNA (+)	29	11	60

## Sheet: Figure 3A
	Fish		Cp		average	/actin	average	sd	sem			Fish				average	/actin	average	sd	sem			Fish				average	/actin	average	sd	sem				average	sd	sem	rel. avr.	rel. sd	rel. sem
WT, Cre(+)	1	actin	15.87	1.66976e-05	1.6934e-05						shha-ct, Cre(-)	1	actin	15.48	2.18804e-05	1.95243e-05						shha-ct, Cre(+)	1	actin	15.86	1.68137e-05	1.78342e-05						shha	WT, Cre(+)	0.00376998	0.000697924	0.000232641	1	0.185127	0.061709
			15.81	1.74067e-05										15.87	1.66976e-05										15.78	1.77724e-05								shha-ct, Cre(-)	0.00370036	0.000696938	0.000232313	0.981535	0.184865	0.0616218
			15.87	1.66976e-05										15.61	1.9995e-05										15.69	1.89164e-05								shha-ct, Cre(+)	0.000150954	6.85247e-05	2.16694e-05	0.0400412	0.0181764	0.00574789
		shha	23.78	6.94235e-08	6.26638e-08	0.00370048	0.00376998	0.000697924	0.000232641				shha	24.58	3.98733e-08	4.22963e-08	0.00216634	0.00370036	0.000696938	0.000232313				shha	27.74	4.46096e-09	4.34228e-09	0.00024348	0.000150954	6.85247e-05	2.16694e-05		gli1	WT, Cre(+)	0.000378642	0.000108397	3.61322e-05	1	0.286277	0.0954258
			23.93	6.2568e-08										24.33	4.74177e-08										27.86	4.10492e-09								shha-ct, Cre(-)	0.000320964	0.000102653	3.42178e-05	0.847671	0.271109	0.0903697
			24.09	5.59999e-08										24.59	3.95979e-08										27.74	4.46096e-09								shha-ct, Cre(+)	4.25309e-05	4.7819e-05	1.51217e-05	0.112325	0.126291	0.0399366
		gli1	27.17	6.62239e-09	6.36347e-09	0.000375781	0.000378642	0.000108397	3.61322e-05				gli1	27.79	4.309e-09	4.65086e-09	0.000238208	0.000320964	0.000102653	3.42178e-05				gli1	28.87	2.03828e-09	2.25135e-09	0.000126238	4.25309e-05	4.7819e-05	1.51217e-05		ptch1	WT, Cre(+)	3.2716e-05	1.56095e-05	5.20316e-06	1	0.477121	0.15904
			27.35	5.84561e-09										27.55	5.0889e-09										28.64	2.39057e-09								shha-ct, Cre(-)	2.95217e-05	7.64727e-06	2.54909e-06	0.902364	0.233747	0.0779158
			27.17	6.62239e-09										27.71	4.55469e-09										28.68	2.3252e-09								shha-ct, Cre(+)	8.11601e-06	7.55724e-06	2.38981e-06	0.248075	0.230995	0.0730472
		ptch1	31.31	3.75622e-10	3.62796e-10	2.14242e-05	3.2716e-05	1.56095e-05	5.20316e-06				ptch1	31.12	4.28496e-10	5.14802e-10	2.63672e-05	2.95217e-05	7.64727e-06	2.54909e-06				ptch1	34.34	4.59865e-11	2.51693e-11	1.41129e-06	8.11601e-06	7.55724e-06	2.38981e-06		gli2a	WT, Cre(+)	1.35892e-05	2.74175e-06	9.13915e-07	1	0.201759	0.0672529
			32.33	1.85225e-10										30.69	5.77284e-10										36.02	1.43516e-11								shha-ct, Cre(-)	1.46014e-05	5.07626e-06	1.69209e-06	1.07448	0.37355	0.124517
			30.82	5.2754e-10										30.79	5.38625e-10										35.94	1.51699e-11								shha-ct, Cre(+)	3.08372e-06	2.44793e-06	7.74102e-07	0.226924	0.180137	0.0569644
		gli2a	31.8	2.67452e-10	2.6864e-10	1.5864e-05	1.35892e-05	2.74175e-06	9.13915e-07				gli2a	32.82	1.31885e-10	1.34008e-10	6.86362e-06	1.46014e-05	5.07626e-06	1.69209e-06				gli2a	35.32	2.33142e-11	2.21055e-11	1.2395e-06	3.08372e-06	2.44793e-06	7.74102e-07
			31.68	2.9065e-10										32.63	1.5045e-10										34.79	3.36641e-11
			31.91	2.47818e-10										32.96	1.19688e-10										36.64	9.33815e-12
	2	actin	16.19	1.33759e-05	1.32346e-05							2	actin	16.18	1.3469e-05	1.39846e-05							2	actin	15.76	1.80205e-05	1.78597e-05
			16.29	1.24802e-05										16.14	1.38476e-05										15.82	1.72864e-05
			16.14	1.38476e-05										16.06	1.46372e-05										15.74	1.82721e-05
		shha	23.95	6.17066e-08	5.83932e-08	0.00441217							shha	23.9	6.38827e-08	5.25807e-08	0.0037599							shha	27.76	4.39954e-09	3.7569e-09	0.000210356
			24.24	5.047e-08										24.36	4.64418e-08										27.79	4.309e-09									Fish 1	Fish 2	Fish 3	Fish 4	Fish 5	Fish 6	Fish 7	Fish 8	Fish 9	Fish 10	Mann–Whitney U test
			23.92	6.30032e-08										24.33	4.74177e-08										28.54	2.56215e-09							shha	WT, Cre(+)	0.00370048	0.00441217	0.00307506	0.00334542	0.00387788	0.00285045	0.00327937	0.00462691	0.00476204
		gli1	27.56	5.05374e-09	5.28482e-09	0.000399319							gli1	32.35	1.82675e-10	1.73774e-09	0.000124261							gli1	31.93	2.44406e-10	3.14928e-10	1.76335e-05						shha-ct, Cre(-)	0.00216634	0.0037599	0.00356513	0.00423998	0.0037342	0.00412778	0.00395836	0.00454943	0.00320215		0.806496
			27.51	5.23196e-09										32.35	1.82675e-10										31.58	3.11511e-10								shha-ct, Cre(+)	0.00024348	0.000210356	0.000135986	0.000114992	0.000273925	0.000107153	0.000152149	0.000106575	7.10566e-05	9.38696e-05	0.000157052
			27.42	5.56875e-09										27.62	4.84788e-09										31.26	3.88868e-10							gli1	WT, Cre(+)	0.000375781	0.000399319	0.000332684	0.000191911	0.00041502	0.000436893	0.00031954	0.000595378	0.000341251
		ptch1	31.45	3.40884e-10	4.46608e-10	3.37455e-05							ptch1	31.2	4.05382e-10	4.20853e-10	3.0094e-05							ptch1	34.47	4.20239e-11	8.11982e-11	4.54645e-06						shha-ct, Cre(-)	0.000238208	0.000124261	0.000492041	0.000357437	0.000331921	0.000305395	0.000407734	0.000326308	0.000305369		0.288276
			31.36	3.62827e-10										31.09	4.37499e-10										33.84	6.50347e-11								shha-ct, Cre(+)	0.000126238	1.76335e-05	1.14246e-05	0.000107783	1.13905e-05	1.14649e-05	1.25416e-05	1.45612e-05	1.28861e-05	9.93852e-05	0.000157052
			30.55	6.36112e-10										31.15	4.19677e-10										32.77	1.36536e-10							ptch1	WT, Cre(+)	2.14242e-05	3.37455e-05	1.91938e-05	3.80912e-05	2.59996e-05	2.28581e-05	1.80457e-05	5.44859e-05	6.05998e-05
		gli2a	31.65	2.96757e-10	2.29172e-10	1.73162e-05							gli2a	31.93	2.44406e-10	2.12746e-10	1.52129e-05							gli2a	32.42	1.74023e-10	1.48851e-10	8.33445e-06						shha-ct, Cre(-)	2.63672e-05	3.0094e-05	3.44586e-05	2.69845e-05	4.37681e-05	2.82866e-05	2.93681e-05	3.16079e-05	1.47604e-05		0.825283
			32.56	1.5793e-10										32.82	1.31885e-10										33.86	6.41393e-11								shha-ct, Cre(+)	1.41129e-06	4.54645e-06	1.60457e-06	1.04842e-05	1.56268e-05	1.89462e-05	1.17382e-06	4.74866e-06	2.5148e-06	2.01032e-05	0.000605172
			32	2.32831e-10										31.83	2.61948e-10										32.16	2.08389e-10							gli2a	WT, Cre(+)	1.5864e-05	1.73162e-05	1.37223e-05	8.77967e-06	1.16402e-05	1.55145e-05	1.17995e-05	1.5717e-05	1.19498e-05
	3	actin	15.8	1.75277e-05	1.76271e-05							3	actin	15.99	1.53649e-05	1.36502e-05							3	actin	16.08	1.44357e-05	1.68397e-05							shha-ct, Cre(-)	6.86362e-06	1.52129e-05	1.86479e-05	2.32775e-05	1.39332e-05	7.6414e-06	1.61001e-05	1.36481e-05	1.60875e-05		0.507582
			15.87	1.66976e-05										16.3	1.2394e-05										15.83	1.7167e-05								shha-ct, Cre(+)	1.2395e-06	8.33445e-06	8.56652e-07	2.40195e-06	2.01636e-06	2.56884e-06	2.18078e-06	6.79551e-06	2.06104e-06	2.38215e-06	0.000237061
			15.71	1.8656e-05										16.21	1.31918e-05										15.69	1.89164e-05
		shha	23.92	6.30032e-08	5.42044e-08	0.00307506							shha	24.25	5.01213e-08	4.86648e-08	0.00356513							shha	28.36	2.90261e-09	2.28997e-09	0.000135986
			24.21	5.15304e-08										24.27	4.94313e-08										29.78	1.08474e-09
			24.31	4.80796e-08										24.36	4.64418e-08										28.37	2.88256e-09
		gli1	27.55	5.0889e-09	5.86425e-09	0.000332684							gli1	27.57	5.01884e-09	6.71648e-09	0.000492041							gli1	32.5	1.64636e-10	1.92387e-10	1.14246e-05
			27.18	6.57665e-09										27.37	5.76513e-09										31.89	2.51277e-10
			27.33	5.92721e-09										26.67	9.36548e-09										32.53	1.61248e-10
		ptch1	31.61	3.051e-10	3.38332e-10	1.91938e-05							ptch1	31.45	3.40884e-10	4.70368e-10	3.44586e-05							ptch1	35.97	1.48577e-11	2.70205e-11	1.60457e-06
			31.99	2.3445e-10										30.84	5.20277e-10										35.08	2.75339e-11
			30.97	4.75446e-10										30.76	5.49943e-10										34.59	3.86698e-11
		gli2a	31.87	2.54785e-10	2.41885e-10	1.37223e-05							gli2a	31.88	2.53025e-10	2.54548e-10	1.86479e-05							gli2a	35.49	2.07227e-11	1.44258e-11	8.56652e-07
			32.04	2.26464e-10										32.18	2.0552e-10										36.45	1.06526e-11
			31.93	2.44406e-10										31.61	3.051e-10										36.29	1.1902e-11
	4	actin	17.03	7.47238e-06	2.08402e-05							4	actin	17.38	5.86271e-06	1.17595e-05							4	actin	16.01	1.51534e-05	1.5781e-05
			15.45	2.23402e-05										16.13	1.3944e-05										16	1.52588e-05
			14.9	3.27079e-05										15.98	1.54718e-05										15.85	1.69307e-05
		shha	23.67	7.49238e-08	6.97191e-08	0.00334542							shha	24.2	5.18889e-08	4.98601e-08	0.00423998							shha	28.91	1.98254e-09	1.81469e-09	0.000114992
			23.89	6.4327e-08										24.38	4.58024e-08										28.89	2.01022e-09
			23.77	6.99064e-08										24.2	5.18889e-08										29.36	1.45131e-09
		gli1	27.92	3.9377e-09	3.99946e-09	0.000191911							gli1	28.39	2.84288e-09	4.20327e-09	0.000357437							gli1	29.5	1.31709e-09	1.70092e-09	0.000107783
			28.26	3.11094e-09										27.65	4.74811e-09										29.4	1.41162e-09
			27.59	4.94974e-09										27.57	5.01884e-09										28.65	2.37405e-09
		ptch1	30.76	5.49943e-10	7.93827e-10	3.80912e-05							ptch1	31.33	3.70451e-10	3.17324e-10	2.69845e-05							ptch1	32.87	1.27393e-10	1.65451e-10	1.04842e-05
			30.29	7.61731e-10										31.72	2.82702e-10										32.45	1.70442e-10
			29.8	1.06981e-09										31.64	2.98821e-10										32.23	1.9852e-10
		gli2a	33.46	8.46323e-11	1.8297e-10	8.77967e-06							gli2a	31.32	3.73027e-10	2.73731e-10	2.32775e-05							gli2a	34.23	4.96299e-11	3.79051e-11	2.40195e-06
			32.27	1.93091e-10										31.71	2.84668e-10										35.5	2.05795e-11
			31.78	2.71186e-10										32.51	1.63499e-10										34.42	4.35058e-11
	5	actin	15.82	1.72864e-05	1.81615e-05							5	actin	16.14	1.38476e-05	1.49541e-05							5	actin	16.64	9.79176e-06	1.45166e-05
			16.24	1.29203e-05										16.14	1.38476e-05										16.04	1.48415e-05
			15.33	2.42778e-05										15.83	1.7167e-05										15.69	1.89164e-05
		shha	23.66	7.5445e-08	7.04283e-08	0.00387788							shha	23.64	7.64981e-08	5.58416e-08	0.0037342							shha	28.24	3.15437e-09	3.97646e-09	0.000273925
			24.26	4.97751e-08										24.34	4.70901e-08										27.71	4.55469e-09
			23.47	8.60649e-08										24.44	4.39366e-08										27.82	4.22032e-09
		gli1	26.9	7.98533e-09	7.53741e-09	0.00041502							gli1	27.65	4.74811e-09	4.96358e-09	0.000331921							gli1	31.85	2.58342e-10	1.65351e-10	1.13905e-05
			27.45	5.45414e-09										27.56	5.05374e-09										34.3	4.72793e-11
			26.7	9.17274e-09										27.55	5.0889e-09										32.29	1.90433e-10
		ptch1	30.96	4.78753e-10	4.72192e-10	2.59996e-05							ptch1	30.43	6.91285e-10	6.54513e-10	4.37681e-05							ptch1	32.36	1.81413e-10	2.26848e-10	1.56268e-05
			31	4.65661e-10										30.54	6.40537e-10										31.88	2.53025e-10
			30.98	4.72162e-10										30.56	6.31718e-10										31.92	2.46106e-10
		gli2a	32.81	1.32802e-10	2.11404e-10	1.16402e-05							gli2a	32.17	2.0695e-10	2.08358e-10	1.39332e-05							gli2a	35.44	2.14534e-11	2.92706e-11	2.01636e-06
			31.69	2.88642e-10										32.99	1.17225e-10										35.33	2.31532e-11
			32.13	2.12768e-10										31.63	3.00899e-10										34.43	4.32053e-11
	6	actin	15.93	1.60174e-05	1.6144e-05							6	actin	16.01	1.51534e-05	1.55986e-05							6	actin	15.82	1.72864e-05	1.75424e-05
			16.25	1.28311e-05										16.03	1.49448e-05										15.86	1.68137e-05
			15.64	1.95835e-05										15.87	1.66976e-05										15.72	1.85271e-05
		shha	24.28	4.90899e-08	4.60177e-08	0.00285045							shha	23.85	6.61355e-08	6.43874e-08	0.00412778							shha	28.66	2.35766e-09	1.87972e-09	0.000107153
			24.58	3.98733e-08										24.5	4.21468e-08										29.52	1.29896e-09
			24.28	4.90899e-08										23.49	8.488e-08										28.91	1.98254e-09
		gli1	26.86	8.20983e-09	7.0532e-09	0.000436893							gli1	27.71	4.55469e-09	4.76372e-09	0.000305395							gli1	31.79	2.69312e-10	2.01123e-10	1.14649e-05
			27.12	6.85593e-09										27.56	5.05374e-09										33.35	9.13376e-11
			27.29	6.09385e-09										27.67	4.68274e-09										31.94	2.42718e-10
		ptch1	31.54	3.20268e-10	3.69022e-10	2.28581e-05							ptch1	30.97	4.75446e-10	4.41231e-10	2.82866e-05							ptch1	31.56	3.15859e-10	3.32362e-10	1.89462e-05
			31.48	3.33869e-10										31.49	3.31563e-10										31.62	3.02992e-10
			31.04	4.52928e-10										30.85	5.16684e-10										31.3	3.78234e-10
		gli2a	31.69	2.88642e-10	2.50466e-10	1.55145e-05							gli2a	33.22	9.99502e-11	1.19195e-10	7.6414e-06							gli2a	33.52	8.11848e-11	4.50638e-11	2.56884e-06
			32.34	1.83946e-10										32.91	1.23909e-10										34.43	4.32053e-11
			31.74	2.7881e-10										32.8	1.33726e-10										36.43	1.08013e-11
	7	actin	15.68	1.9048e-05	1.90698e-05							7	actin	15.99	1.53649e-05	1.4511e-05							7	actin	16.2	1.32835e-05	1.54524e-05
			15.88	1.65823e-05										16.29	1.24802e-05										15.94	1.59068e-05
			15.5	2.15792e-05										15.96	1.56878e-05										15.83	1.7167e-05
		shha	23.8	6.84678e-08	6.25371e-08	0.00327937							shha	23.97	6.08571e-08	5.74396e-08	0.00395836							shha	28.98	1.88865e-09	2.35108e-09	0.000152149
			24.29	4.87508e-08										24.44	4.39366e-08										28.89	2.01022e-09
			23.76	7.03926e-08										23.82	6.75251e-08										28.24	3.15437e-09
		gli1	27.43	5.53028e-09	6.09356e-09	0.00031954							gli1	27.34	5.88627e-09	5.91662e-09	0.000407734							gli1	33.99	5.86125e-11	1.93799e-10	1.25416e-05
			27.52	5.19583e-09										27.79	4.309e-09										32.25	1.95786e-10
			26.98	7.55459e-09										26.98	7.55459e-09										31.51	3.26998e-10
		ptch1	31.72	2.82702e-10	3.44129e-10	1.80457e-05							ptch1	30.98	4.72162e-10	4.2616e-10	2.93681e-05							ptch1	36.01	1.44514e-11	1.81385e-11	1.17382e-06
			31.62	3.02992e-10										32.49	1.65781e-10										36.01	1.44514e-11
			31.06	4.46692e-10										30.54	6.40537e-10										35.19	2.55126e-11
		gli2a	32.42	1.74023e-10	2.25015e-10	1.17995e-05							gli2a	33.13	1.06384e-10	2.33628e-10	1.61001e-05							gli2a	35.22	2.49875e-11	3.36983e-11	2.18078e-06
			32.42	1.74023e-10										32.3	1.89117e-10										34.81	3.32006e-11
			31.51	3.26998e-10										31.2	4.05382e-10										34.44	4.29069e-11
	8	actin	16.3	1.2394e-05	1.52944e-05							8	actin	16.14	1.38476e-05	1.44108e-05							8	actin	16.02	1.50487e-05	1.54048e-05
			16.12	1.40409e-05										16.02	1.50487e-05										15.94	1.59068e-05
			15.65	1.94483e-05										16.09	1.4336e-05										16	1.52588e-05
		shha	23.68	7.44063e-08	7.07659e-08	0.00462691							shha	23.6	7.86488e-08	6.55609e-08	0.00454943							shha	29.84	1.04055e-09	1.64176e-09	0.000106575
			23.78	6.94235e-08										24.28	4.90899e-08										29.71	1.13867e-09
			23.8	6.84678e-08										23.79	6.8944e-08										28.44	2.74604e-09
		gli1	27.43	5.53028e-09	9.10595e-09	0.000595378							gli1	27.82	4.22032e-09	4.70235e-09	0.000326308							gli1	31.41	3.50468e-10	2.24312e-10	1.45612e-05
			27.33	5.92721e-09										27.8	4.27923e-09										32.31	1.87811e-10
			25.91	1.58604e-08										27.41	5.60748e-09										32.79	1.34656e-10
		ptch1	30.12	8.56992e-10	8.33329e-10	5.44859e-05							ptch1	31.12	4.28496e-10	4.55495e-10	3.16079e-05							ptch1	33.91	6.19545e-11	7.31519e-11	4.74866e-06
			31.14	4.22597e-10										31.47	3.36191e-10										34.07	5.54508e-11
			29.61	1.2204e-09										30.63	6.01799e-10										33.19	1.0205e-10
		gli2a	32.44	1.71628e-10	2.40381e-10	1.5717e-05							gli2a	32.03	2.28039e-10	1.9668e-10	1.36481e-05							gli2a	32.91	1.23909e-10	1.04683e-10	6.79551e-06
			32.98	1.1804e-10										32.85	1.29171e-10										33.45	8.5221e-11
			31.11	4.31476e-10										32	2.32831e-10										33.15	1.04919e-10
	9	actin	16.28	1.2567e-05	1.51665e-05							9	actin	15.91	1.6241e-05	1.58732e-05							9	actin	15.89	1.64677e-05	1.67764e-05
			16.15	1.3752e-05										15.98	1.54718e-05										15.85	1.69307e-05
			15.67	1.91805e-05										15.94	1.59068e-05										15.85	1.69307e-05
		shha	23.7	7.33819e-08	7.22234e-08	0.00476204							shha	24.23	5.0821e-08	5.08283e-08	0.00320215							shha	30.66	5.89414e-10	1.19207e-09	7.10566e-05
			23.77	6.99064e-08										24.2	5.18889e-08										29.38	1.43133e-09
			23.7	7.33819e-08										24.26	4.97751e-08										29.26	1.55547e-09
		gli1	27.45	5.45414e-09	5.17558e-09	0.000341251							gli1	27.69	4.61827e-09	4.84718e-09	0.000305369							gli1	31.5	3.29272e-10	2.16182e-10	1.28861e-05
			27.56	5.05374e-09										27.69	4.61827e-09										31.92	2.46106e-10
			27.57	5.01884e-09										27.49	5.305e-09										33.67	7.31678e-11
		ptch1	30.55	6.36112e-10	9.19086e-10	6.05998e-05							ptch1	31.7	2.86648e-10	2.34295e-10	1.47604e-05							ptch1	34.49	4.14453e-11	4.21892e-11	2.5148e-06
			30.28	7.67029e-10										32.26	1.94434e-10										35.05	2.81124e-11
			29.46	1.35412e-09										32.07	2.21803e-10										34.03	5.70098e-11
		gli2a	33.47	8.40477e-11	1.81237e-10	1.19498e-05							gli2a	31.8	2.67452e-10	2.55359e-10	1.60875e-05							gli2a	34.71	3.55835e-11	3.45768e-11	2.06104e-06
			33.03	1.1402e-10										32.44	1.71628e-10										36.55	9.93925e-12
			31.43	3.45643e-10										31.51	3.26998e-10										34	5.82077e-11
																							10	actin	15.72	1.85271e-05	1.74802e-05
																									15.77	1.7896e-05
																									15.93	1.60174e-05
																								shha	29.28	1.53406e-09	1.64086e-09	9.38696e-05
																									29.42	1.39219e-09
																									28.9	1.99633e-09
																								gli1	29.37	1.44128e-09	1.73727e-09	9.93852e-05
																									29.35	1.4614e-09
																									28.69	2.30914e-09
																								ptch1	31.11	4.31476e-10	3.51408e-10	2.01032e-05
																									32.51	1.63499e-10
																									31.02	4.5925e-10
																								gli2a	34.76	3.43714e-11	4.16404e-11	2.38215e-06
																									34.28	4.79393e-11
																									34.45	4.26105e-11

## Sheet: Figure 3C
			WT, Cre(+)	shha-ct, Cre(-)	shha-ct, Cre(+)
	Number	Normal	5	10	0
		Mod defect	2	2	12
		Sev defect	0	0	16
		Total	7	12	28
	Percentage	Normal	71.4286	83.3333	0
		Mod defect	28.5714	16.6667	42.8571
		Sev defect	0	0	57.1429
		Total	100	100	100
	Fisher's exact test, p=			0.53922	0.001548

## Sheet: Figure 3-figure supplement 2C
			WT	ct/+	ct/ct
	Number	Normal	5	6	0
		Defect	0	1	3
		Total	5	7	3
	Percentage	Normal	100	85.7143	0
		Defect	0	14.2857	100
		Total	100	100	100
	Fisher's exact test, p=			0.37738	0.004678

## Sheet: Figure 3-figure supplement 2E
		shha	actin	shha/actin	Rel. levels			fish 1	fish 2	fish 3	fish 4	fish 5	fish 6	Average	SD	Rel average	Rel SD
	WT 1	18075.8	6980.01	2.58966	2.37782		WT	2.37782	2.29321	1.66605	1.79081	2.03845	2.45632	2.10378	0.325297	1	0.154625
	WT 2	19657.9	7871.03	2.4975	2.29321		ct/+	1.00055	0.926112	0.736263	1.24834	0.957285	0.508792	0.896224	0.251071	0.426007	0.119343
	WT 3	15968.8	8800.79	1.81447	1.66605		ct/ct	0	0	0	0	0	0	0	0	0	0
	ct/+ 1	9000.42	8259.67	1.08968	1.00055
	ct/+ 2	7328.28	7265.67	1.00862	0.926112		Mann–Whitney U test
	ct/+ 3	6799.03	8479.13	0.801855	0.736263		WT vs ct/+	0.00394775
	ct/ct 1	0	8706.72	0	0		WT vs ct/ct	0.00394775
	ct/ct 2	0	8166.55	0	0		ct/+ vs ct/ct	0.00394775
	ct/ct 3	0	7698.13	0	0
	WT 4	19728.5	64673	0.30505	1.79081
	WT 5	23352.4	67252.7	0.347234	2.03845
	WT 6	26259.8	62760.5	0.418414	2.45632
	ct/+ 4	15223.6	71591.6	0.212645	1.24834
	ct/+ 5	12119.3	74321.8	0.163066	0.957285
	ct/+ 6	6514.59	75166.7	0.0866686	0.508792
	ct/ct 4	0	75724.2	0	0
	ct/ct 5	0	71410.6	0	0
	ct/ct 6	0	63874.8	0	0

## Sheet: Figure 4C
		OHT(–)	OHT(+)
	edema(–)	8	2
	edema(+)	0	6
	Total	8	8
	Fisher's exact test, p=		0.001946

## Sheet: Figure 4E
		OHT(–)	OHT(+)
	Sample 1	27	22
	Sample 2	39	20
	Sample 3	31	10
	Sample 4	28	21
	Sample 5	27	25
	Sample 6	29	29
	Sample 7	26	27
	Sample 8	31	20
	Sample 9	31	19
	Sample 10	29	23
	Sample 11	35	16
	Sample 12	36	28
	Sample 13	37
	average	31.2308	21.6667
	sem	1.17208	1.54887
	Mann–Whitney U test		0.00023192

## Sheet: Figure 4-figure supplement 2C-E
	Upper panels						Lower panels
C		lane 1	lane 2	lane 3	lane 4			lane 1	lane 2	lane 3	lane 4
	M1	0	12453.3	12117.7	14030		shha	15225.2	6811.78	1044.23	1209.31
	N1	22009.1	7139.32	1014.56	1394.31		bact2	8283.42	11423	11179.9	11451
	N2	16998.2	3210.28	149.485			shha/bact2	1.83804	0.59632	0.0934028	0.105607
	M2	0	6308.44	7089.02	8932.05		shha (%)	100	32.4433	5.08165	5.74562
	Normalized M1	0	5.70467	5.55094	6.42695
	Normalized N1	11.339	3.67816	0.522698	0.718348
	Normalized N2	15.0293	2.83844	0.132171	0
	Normalized M2	0	8.58291	9.64493	12.1524
	inv (%)	0	68.6765	95.8685	96.2776
D		lane 1	lane 2
	M1	0	13666.7
	N1	19204.9	0
	N2	15926.4	0
	M2	0	4656.27
	Normalized M1	0	6.2605
	Normalized N1	9.89431	0
	Normalized N2	14.0817	0
	Normalized M2	0	6.33506
	inv (%)	0	100
E		lane 1	lane 2
	M1	0	19536.1
	N1	17321.2	0
	N2	12620.9	0
	M2	0	7599.44
	Normalized M1	0	8.94918
	Normalized N1	8.92387	0
	Normalized N2	11.1591	0
	Normalized M2	0	10.3394
	inv (%)	0	100

## Sheet: Figure 5E
Cre(-), subepicardial					Cre(-), trabecular					Cre(+), subepicardial					Cre(+), trabecular
Heart	mef&pcna+	mef	mef&pcna+/mef		Heart	mef&pcna+	mef	mef&pcna+/mef		Heart	mef&pcna+	mef	mef&pcna+/mef		Heart	mef&pcna+	mef	mef&pcna+/mef			Cre(-), subepicardial	Cre(+), subepicardial	Cre(-), trabecular	Cre(+), trabecular
a1	8	20	0.4		a1	24	169	0.142012		a1	26	113	0.230088		a1	12	250	0.048		Average, heart a	0.302253	0.208275	0.10532	0.0413225
a2	17	61	0.278689		a2	15	254	0.0590551		a2	17	114	0.149123		a2	8	202	0.039604		Average, heart b	0.448652	0.187804	0.154199	0.104799
a3	13	57	0.22807		a3	27	235	0.114894		a3	28	114	0.245614		a3	10	275	0.0363636		Average, heart c	0.227216	0.154645	0.0804708	0.104799
average			0.302253		average			0.10532		average			0.208275		average			0.0413225		Average, heart d	0.228197	0.215977	0.0691546	0.0929737
																				Average, heart e	0.285363	0.109931	0.0433501	0.0584488
b1	38	59	0.644068		b1	32	139	0.230216		b1	24	70	0.342857		b1	29	233	0.124464		Average, heart f	0.32048	0.158522	0.0941581	0.0341544
b2	32	106	0.301887		b2	23	242	0.0950413		b2	8	85	0.0941176		b2	16	185	0.0864865
b3	34	85	0.4		b3	32	233	0.137339		b3	11	87	0.126437		b3	15	145	0.103448		Average, total	0.302027	0.172526	0.0911088	0.0727497
average			0.448652		average			0.154199		average			0.187804		average			0.104799		SEM	0.0332488	0.016159	0.0153489	0.013096
c1	10	44	0.227273		c1	21	152	0.138158		c1	19	89	0.213483		c1	29	233	0.124464		Mann–Whitney U test	0.00394775		0.336668
c2	11	50	0.22		c3	9	169	0.0532544		c2	12	90	0.133333		c2	16	185	0.0864865
c3	15	64	0.234375		c4	11	220	0.05		c3	13	111	0.117117		c3	15	145	0.103448
average			0.227216		average			0.0804708		average			0.154645		average			0.104799
d1	8	29	0.275862		d1	16	291	0.0549828		d1	10	51	0.196078		d1	17	187	0.0909091
d2	6	28	0.214286		d2	18	246	0.0731707		d2	7	45	0.155556		d2	25	221	0.113122
d3	7	36	0.194444		d3	23	290	0.0793103		d3	16	54	0.296296		d3	17	227	0.0748899
average			0.228197		average			0.0691546		average			0.215977		average			0.0929737
e1	27	94	0.287234		e1	13	244	0.0532787		e1	9	78	0.115385		e1	19	360	0.0527778
e2	31	108	0.287037		e2	19	508	0.0374016		e2	9	86	0.104651		e2	16	293	0.0546075
e3	31	110	0.281818		e3	10	254	0.0393701		e3	9	82	0.109756		e3	14	206	0.0679612
average			0.285363		average			0.0433501		average			0.109931		average			0.0584488
f1	33	120	0.275		f1	23	214	0.107477		f1	11	73	0.150685		f1	11	281	0.0391459
f2	38	135	0.281481		f2	20	265	0.0754717		f2	4	59	0.0677966		f2	5	254	0.019685
f3	49	121	0.404959		f3	21	211	0.0995261		f3	11	48	0.229167		f3	9	213	0.0422535
average			0.32048		average			0.0941581		f4	11	59	0.186441		f4	7	197	0.035533
										average			0.158522		average			0.0341544

## Sheet: Figure 5-figure supplement 2D
Cre(-), wound	EdU+R+DAPI+	R+DAPI+	EdU+R+/R+		Cre(-), remote	EdU+R+DAPI+	R+DAPI+	EdU+R+/R+		Cre(+), wound	EdU+R+DAPI+	R+DAPI+	EdU+R+/R+		Cre(+), remote	EdU+R+DAPI+	R+DAPI+	EdU+R+/R+			Cre(-), wound	Cre(+), wound	Cre(-), remote	Cre(+), remote
a1	29	90	0.322222		a1	5	61	0.0819672		a1	25	143	0.174825		a1	0	10	0		Average, heart a	0.286355	0.293902	0.124148	0.094086
a2	30	114	0.263158		a2	4	21	0.190476		a2	61	190	0.321053		a2	1	31	0.0322581		Average, heart b	0.310424	0.299147	0.0787602	0.0719697
a3	26	95	0.273684		a3	2	20	0.1		a3	49	127	0.385827		a3	3	12	0.25		Average, heart c	0.331177	0.364501	0.0829412	0.130719
average			0.286355		average			0.124148		average			0.293902		average			0.094086		Average, heart d	0.347778	0.291922	0.0788671	0.119452
																				Average, heart e	0.320858	0.328884	0.134094	0.0722394
b1	23	73	0.315068		b1	5	40	0.125		b1	33	106	0.311321		b1	0	13	0
b2	29	94	0.308511		b2	2	41	0.0487805		b2	26	84	0.309524		b2	1	11	0.0909091		Average, total	0.319318	0.315671	0.099762	0.0976932
b3	24	78	0.307692		b3	1	16	0.0625		b3	26	94	0.276596		b3	2	16	0.125		SEM	0.0102923	0.0139103	0.0121119	0.012014
average			0.310424		average			0.0787602		average			0.299147		average			0.0719697
																				Mann–Whitney U test	0.754023		0.601508
c1	102	265	0.384906		c1	1	25	0.04		c1	33	70	0.471429		c1	1	17	0.0588235
c2	82	220	0.372727		c2	1	17	0.0588235		c2	21	67	0.313433		c2	7	35	0.2
c3	46	195	0.235897		c3	3	20	0.15		c3	25	81	0.308642		c3	4	30	0.133333
average			0.331177		average			0.0829412		average			0.364501		average			0.130719
d1	20	60	0.333333		d1	2	34	0.0588235		d1	35	113	0.309735		d1	4	26	0.153846
d2	28	80	0.35		d2	3	27	0.111111		d2	56	184	0.304348		d2	2	27	0.0740741
d3	18	50	0.36		d3	6	90	0.0666667		d3	28	107	0.261682		d3	3	23	0.130435
average			0.347778		average			0.0788671		average			0.291922		average			0.119452
e1	98	313	0.313099		e1	4	21	0.190476		e1	63	169	0.372781		e1	1	19	0.0526316
e2	117	345	0.33913		e2	1	18	0.0555556		e2	55	176	0.3125		e2	1	17	0.0588235
e3	81	261	0.310345		e3	5	32	0.15625		e3	44	146	0.30137		e3	2	19	0.105263
average			0.320858		average			0.134094		average			0.328884		average			0.0722394
